# Supplementary material for: Effect of remote ischemic preconditioning on hemostasis and fibrinolysis in head and neck cancer surgery: A randomized controlled trial
Source: PLoS One. 2019 Jul 8;14(7):e0219496. doi: 10.1371/journal.pone.0219496 (PMC6613699; doi:10.1371/journal.pone.0219496)
Supplement: S1 File — (XLSX) [file pone.0219496.s001.xlsx]

## Sheet: Ark1
id	group	sex	age	bmi	smoking_status	alcohol_consumption	asa_classification	charlson_score	diabetes_mellitus	hypertension	atrial_fib	aspirin	aspirin_discontinuation	clopidogrel	clopidogrel_discontinuation	nsaid	nsaid_discontinuation	lmwh_preop	lmwh_preop_drug	lmwh_preop_dose	lmwh_postop	lmwh_postop_drug	lmwh_postop_dose	surgery_time	anesthesia_time	anesthetic_maintenance	tumor_histology	secondary_malignancy	chemo_neoadjuvant	albumin1	creatinine1	col1	col2	col3	col4	col5	adp1	adp2	adp3	adp4	adp5	trap1	trap2	trap3	trap4	trap5	platelets1	platelets2	platelets3
1	RIPC	male	57	22.4	current	21 or more	3	5	No	Yes	Yes	No		No		No		No			No			469	469	Sevoflurane	Squamous cell carcinoma	No	No	30	71	1266	1547	1354	1624	1248	1277	1165	1206	1296	977	1417	1415	1330	1364	1060	254	271	276
2	RIPC	female	81	19.6	past	Less than 21	3	7	No	No	Yes	No		No		Yes	0	Yes	Fragmin	2500	Yes	Fragmin	2500	355	355	Sevoflurane	Squamous cell carcinoma	No	No	35	64	911	1480	1483	1130	1182	863	1328	841	1217	1062	1218	1691	1259	961	804	195	222	215
3	Sham	female	51	19.6	current	Less than 21	2	4	No	No	No	No		No		Yes	1	Yes	Innohep	3500	Yes	Innohep	3500	365	365	Sevoflurane	Squamous cell carcinoma	No	No	34	53	692	1047	1037	1067	1003	694	621	712	794	708	1093	1418	1136	1060	1110	184	210	202
4	Sham	male	75	25.1	current	Less than 21	2	7	Yes	Yes	No	Yes	6	No		Yes	0	Yes	Innohep	3500	Yes	Innohep	3500	613	613	Sevoflurane	Squamous cell carcinoma	No	No	31	64	1080	1541	1171	1441	1157	984	1129	804	866	811	1380	1374	1102	908	890	158	150	134
5	RIPC	female	73	29.2	current	Less than 21	2	5	No	Yes	No	No		No		No		Yes	Innohep	3500	Yes	Innohep	3500	362	362	Sevoflurane	Squamous cell carcinoma	No	No	35	69	1123	1329	1639	1752	1329	1253	1356	1410	1436	1175	1385	1603	1777	1592	1292	280	292	294
6	Sham	female	79	32.2	never	Less than 21	2	5	No	Yes	Yes	No		No		No		No			Yes	Innohep	6000	377	377	Sevoflurane	Squamous cell carcinoma	No	No	34	55	1059	1132	1445	1401	1746	1204	1044	1388	1291	1124	1489	1658	1378	1387	1298	273	272	275
7	RIPC	male	62	19.7	current	21 or more	2	4	No	No	No	No		No		Yes	10	Yes	Innohep	3500	Yes	Innohep	3500	393	393	Sevoflurane	Squamous cell carcinoma	No	No	32	65	797	1234	1226	1093	1277	931	1067	1218	550	1336	1260	1289	1261	1154	1384	364	302	322
8	RIPC	female	67	31.6	past	Less than 21	2	4	No	No	No	No		No		No		Yes	Innohep	3500	Yes	Innohep	3500	385	385	Propofol	Carcinoma other	No	No	33	78	438	1029	1052	762	1061	546	1125	903	834	872	955	1462	1096	837	1259	193	196	163
9	RIPC	female	67	25.6	never	Less than 21	3	6	Yes	Yes	No	No		No		No		Yes	Innohep	3500	Yes	Innohep	3500	480	480	Sevoflurane	Squamous cell carcinoma	No	No	32	118	585	1140	1041	1147	672	912	707	636	831	1072	1159	1373	1417	1343	1277	177	152	161
10	Sham	male	47	21.5	current	21 or more	3	2	No	No	No	No		No		No		Yes	Innohep	3500	Yes	Innohep	3500	595	595	Sevoflurane	Squamous cell carcinoma	No	No	29	58	923	1492	1103	1251	1066	668	1268	822	1067	784	1136	1427	1425	1162	686	256	229	201
11	Sham	male	71	22	current	Less than 21	2	8	No	Yes	No	No		Yes	14	No		Yes	Innohep	3500	Yes	Innohep	3500	440	440	Sevoflurane	Squamous cell carcinoma	Yes	No	36	54	787	1433	1262	888	1184	1268	1458	1247	1415	1227	1332	1741	1637	1446	1537	311	255	250
12	Sham	male	63	22.5	current	21 or more	2	4	No	Yes	No	No		No		No		Yes	Innohep	3500	Yes	Innohep	3500	524	524	Sevoflurane	Squamous cell carcinoma	Yes	No	34	44	986	1818	1737	1208	1510	1511	1781	1415	1353	1264	1171	1689	1490	1360	1220	334	349	272
13	Sham	male	62	23	current	21 or more	3	6	Yes	Yes	No	No		Yes	4	Yes	4	Yes	Innohep	3500	Yes	Innohep	3500	405	405	Sevoflurane	Squamous cell carcinoma	No	No	32	67	528	1056	1066	902	904	146	247	248	214	274	1110	1114	919	875	931	243	227	234
14	RIPC	female	67	20.5	past	Less than 21	3	5	No	No	No	Yes	0	No		No		Yes	Innohep	3500	Yes	Innohep	3500	470	470	Sevoflurane	Squamous cell carcinoma	Yes	No	25	40	885	1326	1358	1164	1457	1642	1573	1626	1508	1442	1449	1654	1739	1362	1346	351	393	401
15	RIPC	female	74	27.1	current	Less than 21	2	6	Yes	Yes	No	No		No		No		Yes	Innohep	3500	Yes	Innohep	3500	555	555	Sevoflurane	Squamous cell carcinoma	No	No	32	74	1051	1483	1550	1454	1233	1189	1526	1252	1257	1135	1496	1861	1518	1444	1226	203	223	245
16	Sham	female	72	21.3	past	Less than 21	2	6	No	No	No	No		No		No		Yes	Innohep	3500	Yes	Innohep	3500	318	318	Sevoflurane	No residual tumor	No	Yes	30	46	688	651	1274	814	631	1177	947	1127	787	517	1302	1001	1329	1030	738	140	126	110
17	Sham	male	32	21.6	current	Less than 21	2	3	No	No	No	No		No		No		Yes	Innohep	3500	Yes	Innohep	3500	434	434	Sevoflurane	Carcinoma other	No	No	37	66	779	1415	906	1036	801	659	1064	723	910	682	1106	1570	904	739	802	214	193	202
18	RIPC	male	55	22	current	21 or more	2	3	No	Yes	No	No		No		Yes	0	Yes	Innohep	3500	Yes	Innohep	3500	385	385	Sevoflurane	Squamous cell carcinoma	No	No	28	60	583	955	598	904	831	597	705	590	852	645	1030	901	648	800	822	185	195	164
19	Sham	male	64	21.2	past	Less than 21	3	4	No	No	No	No		No		Yes	1	Yes	Innohep	3500	Yes	Innohep	3500	465	465	Sevoflurane	Squamous cell carcinoma	No	Yes	29	50	1065	1148	1030	1200	1100	1099	1036	914	1242	996	1434	1608	1332	1432	1193	233	238	263
20	RIPC	male	69	19.5	current	Less than 21	2	4	No	No	No	No		No		No		Yes	Innohep	3500	Yes	Innohep	3500	465	465	Sevoflurane	Squamous cell carcinoma	No	No	32	61	881	1336	1047	1212	1013	1101	1495	1053	1181	890	1241	1609	1423	1379	1235	245	263	247
21	Sham	female	50	19.3	current	Less than 21	2	3	No	No	No	No		No		No		Yes	Innohep	3500	Yes	Innohep	3500	325	325	Sevoflurane	Squamous cell carcinoma	No	No	34	44	807	1061	1544	1516	1026	829	960	1066	1230	711	1397	1447	1896	1538	992	212	190	200
22	Sham	male	75	23	past	Less than 21	2	5	No	Yes	No	No		No		Yes	0	Yes	Innohep	3500	Yes	Innohep	3500	397	397	Sevoflurane	Ameloblastoma	No	No	35	94	741	1283	1380	1183	927	524	1037	1193	1097	794	1067	1472	1402	1199	835	192	191	256
23	RIPC	male	71	21.2	past	21 or more	3	7	No	No	Yes	No		No		No		Yes	Innohep	3500	Yes	Innohep	3500	495	495	Sevoflurane	Carcinoma other	No	No	29	44	1191	1768	1410	1611	1178	1021	1320	1356	1390	1132	985	1465	1658	1565	1387	243	290	284
24	RIPC	female	74	28.9	never	Less than 21	2	5	No	Yes	No	No		No		No		Yes	Innohep	3500	Yes	Innohep	3500	455	455	Sevoflurane	Squamous cell carcinoma	Yes	No	31	130	788	1101	1392	1428	824	1148	1270	1389	1380	1143	1179	1133	1522	1401	1153	193	209	209
25	Sham	male	62	26.2	past	21 or more	3	6	No	No	No	Yes	5	No		No		Yes	Innohep	3500	Yes	Innohep	3500	495	495	Sevoflurane	Squamous cell carcinoma	No	No	24	49	1073	1194	1221	1035	1007	975	1235	1161	1039	907	1147	1242	1365	1228	1110	322	316	298
26	RIPC	male	69	22.8	past	21 or more	2	7	No	Yes	No	Yes	6	No		No		Yes	Innohep	3500	Yes	Innohep	3500	411	411	Sevoflurane	Squamous cell carcinoma	Yes	No	33	108	456	1166	1129	1167	1028	477	1053	923	568	534	1014	1275	910	881	893	116	142	147
27	Sham	female	77	22.6	current	Less than 21	3	7	No	Yes	No	No		Yes	5	No		Yes	Innohep	3500	Yes	Innohep	3500	365	365	Sevoflurane	Squamous cell carcinoma	No	No	34	88	1077	1469	1445	1633	966	966	1310	1343	1177	948	1462	1620	1881	1960	1212	307	319	327
28	Sham	female	75	18.4	past	Less than 21	2	5	No	No	No	No		No		No		Yes	Innohep	3500	Yes	Innohep	3500	415	415	Sevoflurane	Squamous cell carcinoma	No	No	29	65	1170	1832	2018	1352	1634	1220	1732	1864	1410	1510	1624	1790	1885	1943	2012	291	313	312
29	Sham	male	52	20.7	current	21 or more	3	3	No	Yes	No	No		No		No		Yes	Innohep	3500	Yes	Innohep	3500	305	305	Sevoflurane	Squamous cell carcinoma	No	No	32	64	1094	1350	1396	1385	1079	1047	1834	1691	1375	1033	1078	1574	1624	1376	1285	269	253	255
30	RIPC	male	75	30.1	past	Less than 21	3	7	No	No	No	No		Yes	2	No		Yes	Fragmin	2500	Yes	Fragmin	2500	320	320	Sevoflurane	Squamous cell carcinoma	No	No	34	92	788	1052	1022	945	1033	461	715	663	1125	879	1048	1328	1426	1721	1297	180	244	190
31	RIPC	male	56	24.4	current	21 or more	2	4	No	No	No	No		No		No		Yes	Fragmin	2500	Yes	Fragmin	2500	275	275	Sevoflurane	Squamous cell carcinoma	No	No	33	80	483	948	903	798	675	700	879	953	710	632	1150	1264	1098	719	606	237	218	190
32	Sham	female	81	18.4	current	Less than 21	2	6	No	No	No	No		No		No		Yes	Fragmin	2500	Yes	Fragmin	2500	340	340	Sevoflurane	Squamous cell carcinoma	No	No	31	87	861	1135	1411	1245	1045	987	1187	1326	1051	1182	1075	1522	1650	1498	1413	337	347	317
33	RIPC	male	67	16.2	current	Less than 21	3	5	No	No	No	No		No		No		Yes	Fragmin	2500	Yes	Fragmin	2500	275	275	Propofol	Squamous cell carcinoma	No	No	30	110	830	960	976	847	928	915	847	943	1039	879	1160	1235	1202	1203	972	236	208	205
34	Sham	male	46	22	current	21 or more	3	4	No	No	No	No		No		No		Yes	Fragmin	2500	Yes		2500	440	440	Sevoflurane	Squamous cell carcinoma	No	No	35	49	1029	1445	1287	1280	1007	1172	1279	1155	1126	1060	1253	1740	1355	1343	1257	310	270	291
35	RIPC	female	63	26.9	current	Less than 21	3	5	No	Yes	Yes	No		No		No		Yes	Fragmin	2500	Yes	Fragmin	2500	270	270	Propofol	Squamous cell carcinoma	Yes	No	31	103	557	914	1058	911	909	804	958	768	818	923	1124	1353	1215	1106	1230	227	244	228
36	RIPC	male	58	19.8	current	21 or more	3	5	No	No	No	Yes	0	No		No		Yes	Fragmin	2500	Yes	Fragmin	2500	370	370	Sevoflurane	Squamous cell carcinoma	No	No	25	46	314	614	541	474	429	289	504	564	437	427	478	844	837	522	524	123	148	177
37	Sham	male	65	25.2	past	Less than 21	2	4	No	No	No	No		No		Yes	0	Yes	Fragmin	2500	Yes	Fragmin	2500	495	495	Sevoflurane	Osteosarcoma	No	No	27	68	969	1237	1377	1401	1175	1186	1197	1168	1384	1155	1076	1502	1558	1450	1457	491	426	449
38	Sham	male	71	31.6	never	Less than 21	3	5	No	No	Yes	No		No		No		Yes	Fragmin	2500	Yes	Fragmin	9000	620	620	Sevoflurane	Squamous cell carcinoma	No	No	36	86	861	1052	950	1328	1095	923	835	989	1104	1031	1302	1159	1361	1481	1385	153	148	147
39	RIPC	female	74	28.3	current	Less than 21	3	5	No	Yes	No	No		No		Yes	0	Yes	Fragmin	2500	Yes	Fragmin	2500	414	414	Propofol	Squamous cell carcinoma	No	No	35	52	507	506	443	413	427	842	755	979	800	617	965	936	955	987	715	211	157	142
40	RIPC	male	65	25.3	past	Less than 21	2	4	No	Yes	No	No		No		Yes	0	Yes	Fragmin	2500	Yes	Fragmin	2500	325	325	Sevoflurane	No residual tumor	No	No	35	60	716	749	743	702	630	856	794	1003	1059	812	1115	1021	1364	1273	1083	291	270	257
41	Sham	male	69	25.1	past	Less than 21	2	4	No	Yes	No	No		No		No		Yes	Fragmin	2500	Yes	Fragmin	2500	392	392	Sevoflurane	Carcinoma other	No	No	31	95	732	793	669	751	699	1012	981	1065	962	855	1108	1430	1248	1189	1069	233	237	227
42	RIPC	male	52	30.4	past	Less than 21	2	3	No	Yes	No	No		No		No		Yes	Fragmin	2500	Yes	Fragmin	2500	550	550	Sevoflurane	Squamous cell carcinoma	No	No	35	53	672	826	797	580	648	1007	1203	1303	1021	1033	1085	1307	1173	1220	1099	305	334	297
43	Sham	male	61	23.1	current	Less than 21	3	5	No	Yes	No	No		Yes	30	No		Yes	Fragmin	2500	Yes	Fragmin	2500	515	515	Sevoflurane	Carcinoma other	No	No	33	67	585	886	641	691	547	956	972	913	812	747	1136	1219	814	853	701	249	248	197
44	RIPC	female	74	19.1	never	21 or more	3	6	No	Yes	No	No		No		No		Yes	Fragmin	2500	No			450	450	Sevoflurane	Squamous cell carcinoma	No	No	31	53	488	535	644	416	572	945	806	1052	897	885	1232	1012	1113	854	967	338	353	322
45	Sham	male	54	22.9	never	Less than 21	2	3	No	No	No	No		No		No		Yes	Fragmin	2500	Yes	Fragmin	2500	320	320	Propofol	Squamous cell carcinoma	No	No	36	82	689	597	736	584	674	973	808	1019	1101	865	1222	1513	1574	1396	1299	217	210	227
46	RIPC	female	51	24.2	past	Less than 21	2	3	No	No	No	No		No		Yes	0	Yes	Fragmin	2500	Yes	Fragmin	2500	370	370	Sevoflurane	Squamous cell carcinoma	No	No	37	67	617	770	686	693	705	833	1012	1066	924	770	1360	1605	1590	1561	1246	193	198	199
47	RIPC	male	42	24.6	past	Less than 21	1	2	No	No	No	No		No		No		Yes	Fragmin	2500	Yes	Fragmin	2500	345	345	Sevoflurane	Squamous cell carcinoma	No	No	34	72	533	778	768	559	723	713	918	951	711	846	1050	1231	1230	981	1270	158	192	163
48	RIPC	male	73	29.1	past	Less than 21	3	6	No	Yes	No	No		Yes	10	No		Yes	Fragmin	2500	Yes	Fragmin	2500	485	485	Sevoflurane	Squamous cell carcinoma	No	No	32	60	800	850	818	680	631	1098	1046	1027	949	957	1427	1549	1357	1018	1108	293	256	270
49	Sham	female	69	22.9	current	Less than 21	3	5	No	No	No	No		No		No		Yes	Fragmin	2500	Yes	Fragmin	2500	405	405	Sevoflurane	Squamous cell carcinoma	No	No	27	53	588	956	638	529	526	824	945	1023	844	677	1225	1554	1223	1058	1004	259	291	302
50	Sham	male	45	22.1	past	Less than 21	2	3	No	No	No	No		No		No		Yes	Fragmin	2500	Yes	Fragmin	2500	498	498	Sevoflurane	Squamous cell carcinoma	No	No	33	53	385	479	725	758	690	373	579	808	651	711	461	800	1172	969	993	98	95	104
51	RIPC	male	83	21.9	past	Less than 21	3	8	No	Yes	Yes	No		No		No		Yes	Fragmin	5000	No			330	330	Sevoflurane	Squamous cell carcinoma	No	No	38	94	799	349	208	301	486	1163	866	739	877	920	1944	1510	1149	1203	1368	187	167	132
52	RIPC	male	66	21.5	past	Less than 21	3	5	No	Yes	No	No		No		No		Yes	Fragmin	2500	Yes	Fragmin	2500	315	315	Sevoflurane	Carcinoma other	No	No	35	64	553	694	773	616	693	631	982	951	703	692	982	1232	1237	993	975	258	224	238
53	Sham	male	72	28.7	past	Less than 21	2	7	Yes	Yes	No	No		No		No		Yes	Fragmin	2500	Yes	Fragmin	2500	415	415	Sevoflurane	Squamous cell carcinoma	No	No	30	63	651	638	629	619	614	823	822	831	800	597	1225	1291	861	1033	989	124	121	141
54	Sham	female	69	24.1	past	Less than 21	2	4	No	No	No	No		No		No		Yes	Fragmin	2500	Yes	Fragmin	2500	290	290	Sevoflurane	Squamous cell carcinoma	No	No	33	46	784	877	846	687	743	846	961	1008	775	801	1246	1468	1329	944	1327	187	236	208
55	RIPC	female	70	23.9	current	21 or more	3	5	No	Yes	No	No		No		No		Yes	Fragmin	2500	Yes	Fragmin	2500	360	360	Sevoflurane	Squamous cell carcinoma	No	No	29	66	508	462	329	659	652	995	999	859	1098	1195	1461	1701	1533	1666	1866	245	247	216
56	Sham	female	73	17.2	current	21 or more	3	5	No	Yes	No	No		No		Yes	0	Yes	Fragmin	2500	Yes	Fragmin	2500	290	290	Sevoflurane	Squamous cell carcinoma	Yes	No	32	70	733	703	775	769	749	930	969	1348	1320	1139	1305	1407	1654	1580	1404	331	354	323
57	RIPC	male	84	33.8	past	Less than 21	2	10	Yes	Yes	No	Yes	1	No		No		Yes	Fragmin	2500	Yes	Fragmin	2500	345	345	Sevoflurane	Squamous cell carcinoma	No	No	28	116	266	276	255	371	393	756	738	725	852	675	1089	1066	1012	975	919	185	172	154
58	Sham	male	52	29.4	never	Less than 21	2	4	No	Yes	No	Yes	6	No		No		Yes	Fragmin	2500	Yes	Fragmin	2500	357	357	Sevoflurane	Squamous cell carcinoma	No	No	35	87	549	786	775	651	765	877	1080	1058	822	984	1356	1663	1350	904	1217	190	187	192
59	Sham	female	73	20.2	current	Less than 21	2	5	No	Yes	No	No		No		No		Yes	Fragmin	2500	Yes	Fragmin	2500	280	280	Sevoflurane	Squamous cell carcinoma	No	No	38	59	889	805	974	949	661	1124	1036	1042	779	829	1666	1757	1623	1268	1525	238	234	230
60	RIPC	male	73	25.8	past	Less than 21	3	4	No	Yes	No	No		No		No		Yes	Fragmin	2500	Yes	Fragmin	2500	453	453	Sevoflurane	Osteosarcoma	No	No	31	94	638	850	952	863	547	952	918	1107	1131	927	1314	1908	1799	1479	1534	340	358	278
[truncated: 117 more columns]
